# Supplementary material for: MicroRNA-134 Contributes to Glucose-Induced Endothelial Cell Dysfunction and This Effect Can Be Reversed by Far-Infrared Irradiation
Source: PLoS One. 2016 Jan 22;11(1):e0147067. doi: 10.1371/journal.pone.0147067 (PMC4723308; doi:10.1371/journal.pone.0147067)
Supplement: S1 Table — (XLSX) [file pone.0147067.s011.xlsx]

## Sheet: 工作表1
S1 Table: qPCR Primer Sequences
miRNA Name		Sequence
has-miR-122-5p	RT	GTCGTATCGAGTGCAGGGACCGTGGTCTCGATACGACCAAACA
	Forward	GCTTAGTGGAGTGTGACAATGGTG
	Reverse	GCAGGGACCGTGGT
has-miR-370-3p	RT	GTCGTATCCAGTGCAGGGTCCGAGGTATTCGCACTGGATACGACACCAGG
	Forward	ATATTAGCCTGCTGGGGTGGAAC
	Reverse	GTGCAGGGTCCGAGGT
hsa-miR-183-5p	RT	GTCGTATCCAGTGCAGGGTCCGAGGTATTCGCACTGGATACGACAGTGAA
	Forward	GCGGTCTATGGCACTGGTAGAAT
	Reverse	GTGCAGGGTCCGAGGT
hsa-miR-494-3p	RT	GTCGTATCCAGTGCAGGGTCCGAGGTATTCGCACTGGATACGACGAGGTT
	Forward	CCTGCTTGAAACATACACGGGAAACC
	Reverse	GTGCAGGGTCCGAGGT
has-miR-182-5p	RT	GTCGTATCGAGTGCAGGGACCGTGGTCTCGATACGACAGTGTG
	Forward	GGCTTTGGCAATGGTAGAACTCAC
	Reverse	GCAGGGACCGTGGT
has-miR-134-5p	RT	GTCGTATCCAGTGCAGGGTCCGAGGTATTCGCACTGGATACGACCCCCTC
	Forward	ATCTGTGACTGGTTGACCAGAGG
	Reverse	GTGCAGGGTCCGAGGT
hsa-miR-142-3p	RT	GTCGTATCCAGTGCAGGGTCCGAGGTATTCGCACTGGATACGACTCCATA
	Forward	CGGCGTGTAGTGTTTCCTACTTTATGG
	Reverse	GTGCAGGGTCCGAGGT
hsa-miR-432-5p	RT	GTCGTATCCAGTGCAGGGTCCGAGGTATTCGCACTGGATACGACCCACCC
	Forward	GTGTCTTGGAGTAGGTCATTGGG
	Reverse	GTGCAGGGTCCGAGGT
hsa-miR-376a-5p	RT	GTCGTATCCAGTGCAGGGTCCGAGGTATTCGCACTGGATACGACTACTCA
	Forward	GCGGCGTAGATTCTCCTTCTATGAG
	Reverse	GTGCAGGGTCCGAGGT
hsa-miR-4448	RT	GTCGTATCCAGTGCAGGGTCCGAGGTATTCGCACTGGATACGACTACCCC
	Forward	ATTAGGCTCCTTGGTCTAGGGGTA
	Reverse	GTGCAGGGTCCGAGGT
U48	RT	CTCTGACC
	Forward	AGTGATGATGACCCCAGGTAACTC
	Reverse	CTGCGGTGATGGCATCAG
Gene Name
NRIP1	Forward	GCTGGGCATAATGAAGAGGA
	Reverse	CAAAGAGGCCAGTAATGTGCTATC
DUSP6	Forward	CTGTCCCAGTTTTTCCCTGA
	Reverse	CAGTGACTGAGCGGCTAATG
KLF3	Forward	ACCCAGTTCCTGTCAAGCAA
	Reverse	TCAGGCAATGGTGTGGAGTA
KLHL24	Forward	TGAAGCAAGACGGTACCACA
	Reverse	ACTCGCTCACATCCTCCAAC
DOCK4	Forward	CAACCCAGATTCCCGATACA
	Reverse	GCACACATGATCAGGTCCTT
CPEB4	Forward	CAGAATGGGGAAAGAGTGGA
	Reverse	CCAAAGCGACGAAAACTAGC
TBC1D4	Forward	CAGCAATGCAACAGCAAGAT
	Reverse	CCTCCCCAGACAGGAATACA
OSMR	Forward	GTCATCTGGGTGGGGAATTA
	Reverse	GTGTGTGGCACATTCCAAAG
GAPDH	Forward	GGAGTCCACTGGCGTCTTCA
	Reverse	TGGTTCACACCCATGACGAA
