# Supplementary material for: MicroRNA-134 Contributes to Glucose-Induced Endothelial Cell Dysfunction and This Effect Can Be Reversed by Far-Infrared Irradiation
Source: PLoS One. 2016 Jan 22;11(1):e0147067. doi: 10.1371/journal.pone.0147067 (PMC4723308; doi:10.1371/journal.pone.0147067)
Supplement: S2 Table — (XLSX) [file pone.0147067.s012.xlsx]

## Sheet: 工作表1
S2 Table: Cloning Primer Sequences
miRNA Name		Sequence
has-miR-134	Forward	gTAAgTCACCTggCCCgATA
	Reverse	gAggCTgTCACAgTggTgAA
has-miR-370	Forward	CCTTggCTTgATCTgAgCAT
	Reverse	CCCgAgCTCTggTgTTAgAC
reporter		Sequence
NRIP1-3'UTR-wild type	Forward	gTTCTAgACCTgCgAgTgTTATgACCAg
	Reverse	gCTCTAgACAAACCATCCTggAATCACC
NRIP1-3'UTR-mut	Forward	CCCCAATAggACgggACATCAgCTCAAAATTTgC
	Reverse	TgATgTCCCgTCCTATTggggAAAATAgAggC
